# Supplementary material for: Functional analysis of BARD1 missense variants in homology-directed repair and damage sensitivity
Source: PLoS Genet. 2019 Mar 29;15(3):e1008049. doi: 10.1371/journal.pgen.1008049 (PMC6457558; doi:10.1371/journal.pgen.1008049)
Supplement: S1 Table — (XLSX) [file pgen.1008049.s001.xlsx]

## Sheet: Sheet1
Table S1. GFP Expression Percentages for BARD1 Variant HDR Assays (Figure 2)
Experiment 1			Experiment 2			Experiment 3			Experiment 4			Experiment 5			Experiment 6			Experiment 7			Experiment 8			Experiment 9
Sample	GFP %		Sample	GFP %		Sample	GFP %		Sample	GFP %		Sample	GFP %		Sample	GFP %		Sample	GFP %		Sample	GFP %		Sample	GFP %
Control	5.8		Control	8		Control	11.71		Control	15.73		Control	12.62		Control	14.56		Control	15.23		Control	13.22		Control	10.07
Empty	0.1		Empty	0.3		Empty	0.75		Empty	0.39		Empty	0.57		Empty	0.63		Empty	0.75		Empty	0.54		Control	11.25
WT	6		WT	7.5		WT	9.55		WT	13.35		WT	9.71		WT	13.78		WT	13.38		WT	14.3		Control	11.41
E223G	6.5		S241C	8.5		E67K	10.78		N326S	13.61		I434F	8.76		N488S	10.77		K540N	11.92		H606D	0.76		Empty	0.46
E223G	6.9		S241C	9		E67K	10.6		N326S	13.24		I434F	8.41		N488S	11.04		K540N	10.57		H606D	0.85		Empty	0.55
E223G	6.7		S241C	7.9		E67K	10.59		N326S	13.25		I434F	8.39		N488S	10.96		K540N	11.01		H606D	0.84		Empty	0.5
D230E	6.8		I249V	7.1		M104I	11.37		S339N	11.64		A435V	10.09		H506R	11.15		S551*	1.97		D612V	14.39		WT	12.25
D230E	6.2		I249V	7		M104I	11.09		S339N	12.76		A435V	10.27		H506R	12.65		S551*	1.85		D612V	13.57		WT	12.14
D230E	7.1		I249V	8.1		M104I	10.67		S339N	11.5		A435V	10.38		H506R	11.77		S551*	2.29		D612V	13.58		WT	11.23
L239Q	6.8		I258T	8.8		S109R	10.61		S339T	12.16		L447C	10.66		V507A	2.86		H556D	11.3		L625I	10.57		C62S	13.24
L239Q	7.3		I258T	9.4		S109R	11.63		S339T	12.23		L447C	10.17		V507A	2.14		H556D	11.57		L625I	9.37		C62S	11.75
L239Q	6.8		I258T	9.5		S109R	11.83		S339T	13.24		L447C	10.15		V507A	2.38		H556D	11.15		L625I	9.98		C62S	11.42
			R322H	9.9		N118S	12.06		S342N	11.32		N450H	9.4		V510A	12.12		S558P	11.91		R641Q	13.55		I69M	13.36
			R322H	9.8		N118S	10.96		S342N	11.88		N450H	9.64		V510A	10.95		S558P	11.15		R641Q	13.04		I69M	13.12
			R322H	10.3		N118S	11.61		S342N	11.23		N450H	10.76		V510A	12.18		S558P	11.27		R641Q	13.48		I69M	13.34
			N326D	8.2		K140N	10.58		T343I	11.39		G451fs	1.68		A518V	8.26		Q564*	2.1		R642G	13.68		V85L	11.69
			N326D	10.2		K140N	10.97		T343I	11.8		G451fs	1.86		A518V	9		Q564*	1.84		R642G	13.01		V85L	13.29
			N326D	8.4		K140N	10.78		T343I	12.41		G451fs	1.73		A518V	8.89		Q564*	1.82		R642G	13.39		V85L	11.01
						S151N	11.22		T351M	10.64		A460T	4.32		V523I	12.68		S660R	0.7		R664T	11.9		N98S	11.03
						S151N	12.47		T351M	10.5		A460T	4.24		V523I	11		S660R	0.51		R664T	12		N98S	11.82
						S151N	11.16		T351M	11		A460T	4.87		V523I	11.73		S660R	0.49		R664T	11.98		N98S	12.22
						V154fs	1.15		L359fs	0.83		L465F	5.11		V523A	11.14		R565C	7.47		G698D	0.57		S103N	12.28
						V154fs	1.25		L359fs	0.81		L465F	4.71		V523A	9.81		R565C	7.59		G698D	0.57		S103N	11.38
						V154fs	1.33		L359fs	0.59		L465F	5.2		V523A	10.11		R565C	7.34		G698D	0.67		S103N	11.58
						D190N	10.96		E361D	13.56		L480S	2.08		P530L	3.19		R565H	10.13		P707S	5		S575N	11.69
						D190N	11.66		E361D	12.4		L480S	2.22		P530L	2.93		R565H	9.96		P707S	4.57		S575N	10.83
						D190N	11.3		E361D	13.29		L480S	2.25		P530L	2.98		R565H	10.07		P707S	5.06		S575N	11.24
						D190Y	11.64		S389C	12.9		H483R	9.05		Y533F	12.05		G574D	9.69		G753D	2.77		S616N	11.81
						D190Y	10.59		S389C	12.49		H483R	8.94		Y533F	11.52		G574D	9.71		G753D	2.76		S616N	12.54
						D190Y	10.73		S389C	12.69		H483R	8.91		Y533F	11.07		G574D	9.99		G753D	3.09		S616N	11.19
						R194K	11.07		H606D	0.77								T598I	8.59		V767fs	0.56		G656R	8.87
						R194K	11.36		H606D	0.68								T598I	7.63		V767fs	0.76		G656R	8.93
						R194K	12.16		H606D	0.59								T598I	7.28		V767fs	0.73		G656R	7.48
																								F677L	8.19
																								F677L	8.33
																								F677L	9.19
																								V713M	7.94
																								V713M	8.72
																								V713M	8.44
																								T719A	6.81
																								T719A	8.04
																								T719A	7.87
																								R731H	11.11
																								R731H	12.27
																								R731H	10.42
																								R731C	10.36
																								R731C	10.65
																								R731C	9.66
